# Supplementary material for: Positive Selection within the Schizophrenia-Associated GABAA Receptor β2 Gene
Source: PLoS One. 2007 May 23;2(5):e462. doi: 10.1371/journal.pone.0000462 (PMC1866178; doi:10.1371/journal.pone.0000462)
Supplement: Table S1 — All twenty-nine SNPs identified from unrelated non-schizophrenic individuals of four different populations. (0.03 MB XLS) [file pone.0000462.s001.xls]

## Sheet: Table S1
Table S1 All twenty-nine SNPs identified from unrelated non-schizophrenic individuals of four different populations a
No	ID b	Position c	Variation d		Frequency (%)
					AF (n = 85) e			GE (n = 190)			US (n = 151) e			JP (n = 207)
			N	D	ND	DD	D	ND	DD	D	ND	DD	D	ND	DD	D
1	rs6556547	160692753	T	G	24.7	75.9	86.8*	13.2	85.7	92.3*	12.9	87.1	93.6*	26.6	70.5	83.8*
2	rs6891988	160692586	G	A	25.9	8.2	21.2	-	-	-	-	-	-	23.2	1	12.6
3	rs1816071	160692534	G	A	42.4	40	61.2*	49.5	32.1	56.8*	44.7	44.7	67.0*	35.2	55.6	73.7*
4	rs35351365	160692463	C	T	27.1	7.1	20.6	-	-	-	-	-	-	23.2	1	12.6
5	rs1816072	160692234	C	T	34.1	14.1	31.2	49	32.6	57.1*	47	40.4	63.9*	43	39.6	61.1*
6	rs10060148	160691722	C	T	17.9	0	8.9	13.2	1.6	8.2	12.3	0.9	7	6	0	4.1
7	rs2617505	160691706	C	G	16.7	1.2	9.5	22.8	8.5	19.8	22.9	3	14.4	1	0	0.5
8	rs25466220	160691705	A	G	16.7	1.2	9.5	22.8	8.5	19.8	22.9	3	14.4	1	0	0.5
9	rs34820615	160691683	C	T	3.6	0	1.8	14.3	0.5	7.7	10.6	0.9	6.2	5.9	0	3
10	rs10060079	160691624	C	T	15.3	0	7.6	13.2	1.6	8.2	11.9	1.3	7.2	5.9	0	2.9
11	ss61570832#	160691611	G	A	3.6	0	1.8	-	-	-	1.3	0	0.6	-	-	-
12	ss61570831#	160691608	C	T	10.7	0	5.4	-	-	-	0.4	0	0.2	-	-	-
13	ss61570830#	160691598	T	C	3.4	0	1.7	-	-	-	-	-	-	-	-	-
14	rs34691510	160691582	G	A	-	-	-	5.8	0	2.9	5.2	0	2.6	-	-	-
15	rs13178374	160691546	G	C	-	-	-	7.4	0	3.7	6.5	0	3.3	13.5	0	6.8
16	rs35858335	160691521	G	A	-	-	-	5.8	0	2.9	5.2	0	2.6	-	-	-
17	rs34941072	160691479	C	T	-	-	-	5.8	0	2.9	4.8	0	2.4	-	-	-
18	ss61570829#	160691476	G	A	5.1	0	2.5	-	-	-	-	-	-	-	-	-
19	ss61570828#	160691462	C	A	1.7	0	0.9	-	-	-	-	-	-	-	-	-
20	rs194072	160691233	T	C	20.7	2.4	12.8	24.3	3.2	15.3	17.3	1.8	10.5	26.9	4	17.4
21	ss61570827#	160691225	A	C	1.8	0	0.9	-	-	-	-	-	-	-	-	-
22	rs35595756	160691058	C	A	-	-	-	5.8	0	2.9	5.4	0	2.7	-	-	-
23	ss61570826#	160690984	C	A	3.5	0	1.7	-	-	-	-	-	-	-	-	-
24	rs252944	160690915	G	C	21.7	2.4	13.3	24.3	3.2	15.3	17.9	1.4	10.3	25.9	3.5	16.4
25	ss61570825#	160690485	C	T	1.7	0	0.9	-	-	-	-	-	-	3.3	0	1.7
26	ss61570824#	160690316	A	G	-	-	-	1.6	0	0.8	-	-	-	-	-	-
27	rs252943	160690164	C	A	45.8	13.6	36.4	42.5	16.1	37.4	34.4	9.8	27.1	28.1	4.9	18.9
28	rs10052351	160690040	A	G	15.5	0	7.8	12.4	2.2	8.4	11.5	3.3	10.7	5	0	2.5
29	rs187269	160689203	C	T	41.2	41.2	61.8*	43.9	38.6	60.6*	40.1	49.7	69.8*	29.2	66.3	80.9*
aAF, African; GE, German Caucasian; US, Caucasian from USA; JP, Japanese; n, number of individuals; A, ancestral allele; D, derived allele; ND, heterozygotes; DD, derived allele homozygotes. * D % > 50, # SNPs discovered in this study bSNP ID numbers with prefix "rs" or "ss" as given in dbSNP. cBased on chromosome 5 contig NT_023133.12, within the 3,551-bp region of GABRB2 harboring Yi6AH151 dAnc…
