# Supplementary material for: Positive Selection within the Schizophrenia-Associated GABAA Receptor β2 Gene
Source: PLoS One. 2007 May 23;2(5):e462. doi: 10.1371/journal.pone.0000462 (PMC1866178; doi:10.1371/journal.pone.0000462)
Supplement: Table S2 — Summary statistics of mutation frequency spectrum for haplotype-groups of rs1816072 in different populations. (0.02 MB XLS) [file pone.0000462.s002.xls]

## Sheet: Table S2
Table S2 Summary statistics of mutation frequency spectrum for haplotype-groups of rs1816072 in different populations
Population	HG	n	S	h	Hd	π per site x 10-3	θ-W per site x 10-3	θ-H per site x 10-3	Tajima's D	Fay & Wu's H a	Fu & Li's D	Fu & Li's F
Pooled	N + D	1016	29	75	0.71	1.08	1.09	1.25	-0.03	-0.61	0.9	0.63
	N	436	28	50	0.89	1.45	1.19	0.89	0.59	1.99	-0.37	0.05
	D	580	23	25	0.18	0.11	0.93	1.64	-2.19**	-5.44	-2.02	-2.55
AF	N + D	116	22	33	0.89	1.23	1.16	1.09	0.18	0.5	0.51	0.46
	N	84	21	23	0.86	1.27	1.18	0.96	0.22	0.87	0	0.16
	D	32	9	10	0.57	0.45	0.63	0.46	-0.89	-1.47	0.8	0.31
GE	N + D	378	19	26	0.69	1.17	0.82	1.23	1.06	-0.2	1.71*	1.75
	N	163	18	20	0.84	1.29	0.89	1.3	1.19	-0.04	1.18	1.43
	D	215	6	6	0.12	0.04	0.28	1.09	-1.72	-3.72**	0.01	-0.7
US	N + D	132	19	21	0.59	0.91	0.98	1.49	-0.2	-2.05	1.77*	1.2
	N	38	13	14	0.87	1.22	0.87	1.23	1.27	0	1.09	1.38
	D	94	16	7	0.2	0.17	0.88	1.09	-2.29**	-3.30**	-2.62*	-2.99**
JP	N + D	390	17	29	0.66	0.9	0.73	1.36	0.55	-1.65	1.63*	1.44
	N	151	15	17	0.78	1.3	0.76	0.85	1.91	1.57	1.61*	2.07*
	D	239	11	12	0.17	0.1	0.51	1.65	-1.87 *	-5.51**	-1.89	-2.25
HG, haplotype group; N, ancestral allele of rs1816072; D, derived allele of rs1816072; HG-N, N-containing haplotypes; HG-D, D-containing haplotypes; n, number of chromosomes; S, number of segregating sites; h, number of haplotype forms; Hd, haplotype diversity; , nucleotide diversity based on the mean numbers of pairwise differences between sequences; θ-W, estimate of population mutation rate ba…
