# Supplementary material for: Positive Selection within the Schizophrenia-Associated GABAA Receptor β2 Gene
Source: PLoS One. 2007 May 23;2(5):e462. doi: 10.1371/journal.pone.0000462 (PMC1866178; doi:10.1371/journal.pone.0000462)
Supplement: Table S3 — Compositions and population frequencies of 75 inferred haplotypes. (0.06 MB XLS) [file pone.0000462.s003.xls]

## Sheet: Table S3
Table S3 Compositions and population frequencies of 75 inferred haplotypes
SNP a	1	2	3	4	5	6	7	8	9	10	11	12	13	14	15	16	17	18	19	20	21	22	23	24	25	26	27	28	29	Population Frequency (%)b
D	G	A	A	T	T	T	G	G	T	T	A	T	C	A	C	A	T	A	A	C	C	A	A	C	T	G	A	G	T
N	T	G	G	C	C	C	C	A	C	C	G	C	T	G	G	G	C	G	C	T	A	C	C	G	C	A	C	A	C
Haplotype ID																														AF	GE	US	JP	Pooled
H1	N	N	N	N	N	N	N	N	N	N	N	N	N	N	N	N	N	N	N	N	N	N	N	N	N	N	N	N	D	4.3	0	0	1.3	1
H2	N	N	N	N	N	N	N	N	N	N	N	N	N	N	N	N	N	N	N	N	N	N	N	N	N	N	D	N	N	0	0.3	0.8	0	0.2
H3	N	N	N	N	N	N	N	N	N	N	N	N	N	N	N	N	N	N	N	D	N	N	N	N	N	N	D	N	N	0.9	0	0	0.8	0.4
H4	N	N	N	N	N	N	N	N	N	N	N	N	N	N	N	N	N	N	N	D	N	N	N	D	N	N	N	N	N	0	0	0	0.3	0.1
H5	N	N	N	N	N	N	N	N	N	N	N	N	N	N	N	N	N	N	N	D	N	N	N	D	N	N	N	N	D	0	0.3	0	0	0.1
H6	N	N	N	N	N	N	N	N	N	N	N	N	N	N	N	N	N	N	N	D	N	N	N	D	N	N	D	N	N	6	6.4	3.8	12.8	8.5
H7	N	N	N	N	N	N	N	N	N	N	N	N	N	N	N	N	N	N	N	D	N	N	N	D	N	N	D	N	D	0	0.3	0	0	0.1
H8	N	N	N	N	N	N	N	N	N	N	N	N	N	N	N	N	N	N	D	N	N	N	N	D	N	N	D	N	N	0.9	0	0	0	0.1
H9	N	N	N	N	N	N	N	N	N	N	N	N	N	N	D	N	N	N	N	D	N	N	N	D	N	N	D	N	N	0	0	0	0.3	0.1
H10	N	N	N	N	N	N	N	N	N	N	N	D	N	N	N	N	N	N	N	D	N	N	N	D	N	N	D	N	N	2.6	0	0	0	0.3
H11	N	N	N	N	N	N	D	D	N	N	N	N	N	N	N	N	N	N	N	D	N	N	N	D	N	N	D	N	N	0	0.3	0	0	0.1
H12	N	N	N	D	N	N	N	N	N	N	N	N	N	N	N	N	N	N	N	D	N	N	N	D	N	N	D	N	N	0	0	0	0.3	0.1
H13	D	N	N	N	N	N	N	N	N	N	N	N	N	N	N	N	N	N	N	N	N	N	N	N	N	N	N	N	D	0	2.1	0.8	0.3	1
H14	D	N	N	N	N	N	N	N	N	N	N	N	N	N	N	N	N	N	N	N	N	N	N	N	N	N	D	N	N	2.6	0	2.3	0	0.6
H15	D	N	N	N	N	N	N	N	N	N	N	N	N	N	N	N	N	N	N	N	N	N	D	N	N	N	D	N	N	1.7	0	0	0	0.2
H16	D	N	N	N	N	N	N	N	N	N	N	N	N	N	N	N	N	N	N	N	D	N	N	D	N	N	D	N	N	0.9	0	0	0	0.1
H17	D	N	N	N	N	N	N	N	N	N	N	N	N	N	N	N	N	N	N	D	N	N	N	D	N	N	D	N	N	0	0.3	0.8	0.5	0.4
H18	D	N	N	N	N	N	N	N	N	N	N	N	N	N	D	N	N	N	N	N	N	N	N	N	N	N	N	N	D	0	0.8	0	6.2	2.7
H19	D	N	N	N	N	N	N	N	N	N	N	N	N	N	D	N	N	N	N	N	N	N	N	N	N	D	N	N	D	0	0.8	0	0	0.3
H20	D	N	N	N	N	N	N	N	N	N	N	N	N	N	D	N	N	N	N	D	N	N	N	N	N	N	N	N	D	0	0	0	0.3	0.1
H21	D	N	N	N	N	N	N	N	N	N	N	N	N	D	N	D	D	N	N	N	N	D	N	N	N	N	D	N	N	0	1.3	0	0	0.5
H22	D	N	N	N	N	N	N	N	N	N	N	N	N	D	D	D	D	N	N	N	N	D	N	N	N	N	N	N	N	0	0.3	0	0	0.1
H23	D	N	N	N	N	N	N	N	N	N	N	N	N	D	D	D	D	N	N	N	N	D	N	N	N	N	D	N	N	0	1.1	0	0	0.4
H24	D	N	N	N	N	N	N	N	N	N	N	N	N	D	D	D	D	N	N	N	N	D	N	N	N	N	D	N	D	0	0.3	0	0	0.1
H25	D	N	N	N	N	N	D	D	N	N	N	N	N	N	N	N	N	N	N	N	N	N	N	N	N	N	D	N	N	3.5	12.7	7.6	0.5	6.3
H26	D	N	N	N	N	N	D	D	N	N	N	N	N	N	N	N	N	N	N	N	N	N	N	N	D	N	D	N	N	0.9	0	0	0	0.1
H27	D	N	N	N	N	N	D	D	N	N	N	N	N	N	N	N	N	N	N	D	N	N	N	D	N	N	N	N	N	0	1.1	0	0	0.4
H28	D	N	N	N	N	N	D	D	N	N	N	N	N	N	N	N	N	N	N	D	N	N	N	D	N	N	N	N	D	0	0	0.8	0	0.1
H29	D	N	N	N	N	N	D	D	N	N	N	N	N	N	N	N	N	N	N	D	N	N	N	D	N	N	D	N	N	0	6.4	1.5	0	2.6
H30	D	N	N	N	N	N	D	D	N	N	N	N	N	N	N	N	N	D	N	N	N	N	N	N	N	N	D	N	N	0.9	0	0	0	0.1
H31	D	N	N	N	N	N	D	D	N	N	N	N	N	N	D	N	N	N	N	N	N	N	N	N	N	N	N	N	D	0	0.3	1.5	0	0.3
H32	D	N	N	N	N	N	D	D	N	N	N	N	D	N	N	N	N	N	N	N	N	N	N	N	N	N	D	N	N	1.7	0	0	0	0.2
H33	D	N	N	N	N	N	D	D	N	N	N	D	N	N	N	N	N	N	N	N	N	N	N	N	N	N	D	N	N	0.9	0	0	0	0.1
H34	D	N	N	N	N	N	D	D	N	D	N	N	N	N	N	N	N	N	N	N	N	N	N	N	N	N	D	D	N	0.9	0	0	0	0.1
H35	D	N	N	N	N	D	N	N	N	N	N	N	N	N	N	N	N	N	N	N	N	N	N	N	N	N	D	N	N	0.9	0	0	0	0.1
H36	D	N	N	N	N	D	N	N	N	N	N	N	N	N	N	N	N	N	N	N	N	N	N	N	N	N	D	D	N	0.9	0	0	0	0.1
H37	D	N	N	N	N	D	N	N	N	N	N	D	N	N	N	N	N	N	N	N	N	N	N	N	N	N	D	N	N	0.9	0	0	0	0.1
H38	D	N	N	N	N	D	N	N	N	N	D	N	N	N	N	N	N	N	N	N	N	N	N	N	N	N	D	D	N	0.9	0	0	0	0.1
H39	D	N	N	N	N	D	N	N	N	D	N	N	N	N	N	N	N	N	N	N	N	N	N	N	N	N	D	N	N	0.9	0	0	0	0.1
H40	D	N	N	N	N	D	N	N	N	D	N	N	N	N	N	N	N	N	N	N	N	N	N	N	N	N	D	D	N	3.5	0.5	0.8	0	0.7
H41	D	N	N	N	N	D	N	N	N	D	N	N	N	N	N	N	N	N	N	D	N	N	N	N	N	N	D	D	N	0.9	0	0	0	0.1
H42	D	N	N	N	N	D	N	N	D	D	N	N	N	N	N	N	N	N	N	N	N	N	N	N	N	N	N	N	D	0	0	0.8	0	0.1
H43	D	N	N	N	N	D	N	N	D	D	N	N	N	N	N	N	N	N	N	N	N	N	N	N	N	N	D	D	N	0	7.4	6.8	2.8	4.7
H44	D	N	N	N	N	D	N	N	D	D	N	N	N	N	N	N	N	N	N	N	N	N	N	N	N	N	D	D	D	0	0.3	0	0	0.1
H45	D	N	D	N	N	N	N	N	N	N	N	N	N	N	N	N	N	N	N	N	N	N	N	N	N	N	N	N	D	12.1	0	0.8	0.5	1.7
H46	D	N	D	N	N	N	N	N	N	N	N	N	N	N	D	N	N	N	N	N	N	N	N	N	N	N	N	N	D	0	0.3	0	0	0.1
H47	D	D	D	N	N	N	N	N	N	N	N	N	N	N	N	N	N	N	N	N	N	N	N	N	N	N	N	N	D	0	0	0	0.3	0.1
H48	D	D	D	D	N	N	N	N	N	N	N	N	N	N	N	N	N	N	N	N	N	N	N	N	N	N	N	N	D	23.3	0	0	11.3	7
H49	D	D	D	D	N	N	N	N	N	N	N	N	N	N	N	N	N	N	N	N	N	N	N	D	N	N	N	N	N	0	0	0	0.3	0.1
H50	D	D	D	D	N	N	N	N	N	N	N	N	N	N	N	N	N	N	N	D	N	N	N	D	N	N	N	N	D	0	0	0	0.3	0.1
H51	N	N	N	N	D	N	N	N	N	N	N	N	N	N	N	N	N	N	N	D	N	N	N	D	N	N	D	N	N	0	0	0	0.3	0.1
H52	N	N	D	N	D	N	N	N	N	N	N	N	N	N	N	N	N	N	N	N	N	N	N	N	N	N	N	N	D	0	0	0	0.5	0.2
H53	D	N	N	N	D	N	N	N	N	N	N	N	N	N	N	N	N	N	N	N	N	N	N	N	N	N	N	N	D	0	0.5	0	0	0.2
H54	D	N	N	N	D	D	N	N	D	D	N	N	N	N	N	N	N	N	N	N	N	N	N	N	N	N	N	D	N	0	0	0.8	0	0.1
H55	D	N	D	N	D	N	N	N	N	N	N	N	N	N	N	N	N	N	N	N	N	N	N	N	N	N	N	N	N	0	1.6	1.5	0	0.8
H56	D	N	D	N	D	N	N	N	N	N	N	N	N	N	N	N	N	N	N	N	N	N	N	N	N	N	N	N	D	18.1	53.4	63.6	55.9	51.7
H57	D	N	D	N	D	N	N	N	N	N	N	N	N	N	N	N	N	N	N	N	N	N	N	N	N	N	D	N	D	0	0.5	0.8	0.3	0.4
H58	D	N	D	N	D	N	N	N	N	N	N	N	N	N	N	N	N	N	N	N	N	N	N	N	N	N	D	D	D	0	0.3	0	0.3	0.2
H59	D	N	D	N	D	N	N	N	N	N	N	N	N	N	N	N	N	N	N	N	N	N	N	N	D	N	N	N	D	0	0	0	1.5	0.6
H60	D	N	D	N	D	N	N	N	N	N	N	N	N	N	N	N	N	N	N	N	N	N	N	D	N	N	N	N	D	0	0	0	0.3	0.1
H61	D	N	D	N	D	N	N	N	N	N	N	N	N	N	N	N	N	N	N	N	N	N	N	D	N	N	D	N	N	0.9	0	0	0	0.1
H62	D	N	D	N	D	N	N	N	N	N	N	N	N	N	N	N	N	N	N	D	N	N	N	N	N	N	N	N	D	0	0	0	0.3	0.1
H63	D	N	D	N	D	N	N	N	N	N	N	N	N	N	N	N	N	N	N	D	N	N	N	D	N	N	N	N	D	0	0.5	0	0.3	0.3
H64	D	N	D	N	D	N	N	N	N	N	N	N	N	N	N	N	N	N	N	D	N	N	N	D	N	N	D	N	N	1.7	0	0	1.3	0.7
H65	D	N	D	N	D	N	N	N	N	N	N	N	N	N	N	N	N	D	N	N	N	N	N	N	N	N	N	N	D	1.7	0	0	0	0.2
H66	D	N	D	N	D	N	N	N	N	N	N	N	N	N	D	N	N	N	N	N	N	N	N	N	N	N	N	N	D	0	0	0	0.3	0.1
H67	D	N	D	N	D	N	N	N	N	N	N	N	N	D	N	D	D	N	N	N	N	D	N	N	N	N	D	N	D	0	0	2.3	0	0.3
H68	D	N	D	N	D	N	N	N	N	N	N	D	N	N	N	N	N	N	N	N	N	N	N	N	N	N	N	N	D	0.9	0	0	0	0.1
H69	D	N	D	N	D	N	N	N	N	N	N	D	N	N	N	N	N	N	N	D	N	N	N	D	N	N	D	N	N	0.9	0	0	0	0.1
H70	D	N	D	N	D	N	N	N	N	N	D	N	N	N	N	N	N	N	N	N	N	N	N	N	N	N	N	N	D	0.9	0	1.5	0	0.3
H71	D	N	D	N	D	N	N	N	N	N	D	N	N	N	N	N	N	N	N	D	N	N	N	D	N	N	D	N	N	0.9	0	0	0	0.1
H72	D	N	D	N	D	N	N	N	N	D	N	N	N	N	N	N	N	N	N	N	N	N	N	N	N	N	N	N	D	0.9	0	0	0	0.1
H73	D	N	D	N	D	N	N	N	N	D	N	N	N	N	N	N	N	N	N	N	N	N	N	N	N	N	N	D	D	0.9	0	0	0	0.1
H74	D	N	D	N	D	N	D	D	N	N	N	N	N	N	N	N	N	N	N	D	N	N	N	D	N	N	D	N	D	0	0	0.8	0	0.1
H75	D	D	D	D	D	N	N	N	N	N	N	N	N	N	N	N	N	N	N	N	N	N	N	N	N	N	N	N	D	0	0	0	0.3	0.1
Refer to Table S1 footnote for abbreviations of populations. aRefer to Table S1 for SNP information. Human major alleles are underlined. D, derived allele; N, ancestral allele. bHaplotype frequencies are inferred from genotype data of control samples using PHASE version 2.1 as described in Methods. Genotype data of 60 AF, 207 JP, 66 US and 190 GE were employed in the haplotype analysis.
