# Supplementary material for: Positive Selection within the Schizophrenia-Associated GABAA Receptor β2 Gene
Source: PLoS One. 2007 May 23;2(5):e462. doi: 10.1371/journal.pone.0000462 (PMC1866178; doi:10.1371/journal.pone.0000462)
Supplement: Table S4 — Coalescence-based neutrality test of various demographic models. (0.04 MB XLS) [file pone.0000462.s004.xls]

## Sheet: Table S4A
Table S4 Coalescence-based neutrality test of various demographic models
(A) Input parameters in different human populations
Population	AF	GE	US	JP
Number of chromosome	116	378	132	390
Number of segregating site	22	19	19	17
Tajima’s D value	0.18	1.06	-0.2	0.55
Fay and Wu’s H value	0.5	-0.2	-2.05	-1.65
Number of H56	21	202	84	218
Frequency of H56 (%)	18.1	53.4	63.6	55.9

## Sheet: Table S4B
Table S4 Coalescence-based neutrality test of various demographic models
(B) Probabilities to observe the frequency spectral parameters by chance
Model	Brief Description	P
		Tajima's D a				Fay and Wu's H a				Reaching H56 % b
		AF	GE	US	JP	AF	GE	US	JP	AF	GE	US	JP
Evans’ models:
M1	Constant size	0.6306	0.9259	0.4166	0.784	0.5283	0.3697	0.1176	0.125	0.2941	0.0021	0.0005	0.0023
M2	Ancient expansion	0.9978	1	0.9926	1	0.4017	0.1573	0.0353	0.0215	0.0616	0.0006	0.0017	0.0001
M3	Recent expansion	0.907	0.998	0.8281	0.9908	0.4321	0.2648	0.0929	0.065	0.3115	0.0085	0.007	0.0055
M4	A severe bottleneck with subsequent population expansion	0.984	0.9999	0.9705	0.9995	0.6124	0.1951	0.0797	0.0422	0.1368	0.0056	0.021	0.0033
M5	Repeated severe bottleneck with subsequent population expansion	0.9882	0.9999	0.9788	0.9995	0.5496	0.1568	0.0615	0.0325	0.1024	0.0042	0.017	0.0023
M6	Population substructure with 2 subpopulations	0.8387	0.8449	0.2431	0.6396	0.538	0.3709	0.1098	0.1209	0.2296	0.0004	<0.0001	0.0005
M7	Population substructure with 3 subpopulations	0.4184	0.8325	0.2264	0.6133	0.6801	0.5109	0.2014	0.2069	0.347	0.0048	0.0004	0.0027
M8	Population substructure with 4 subpopulations	0.4454	0.8405	0.2493	0.6308	0.8005	0.6484	0.3372	0.3351	0.4769	0.0142	0.0021	0.0114
M9	Population substructure with 5 subpopulations	0.4278	0.8215	0.2433	0.6108	0.8552	0.7367	0.2433	0.4385	0.5615	0.0254	0.0071	0.0208
Currat’s models:
i) Stable core
M10	ns = 101	0.8251	0.9811	0.6504	0.9212	0.862	0.7048	0.3947	0.3636	0.6824	0.1615	0.0264	0.0833
M11	ns = 102	0.6038	0.9294	0.4132	0.8028	0.6481	0.4853	0.2065	0.2033	0.6954	0.0139	0.0022	0.0099
M12	ns = 103	0.5819	0.9198	0.3732	0.7768	0.539	0.3847	0.1276	0.1354	0.3419	0.0024	0.0006	0.0023
M13	ns = 104	0.6609	0.9472	0.4493	0.8309	0.5276	0.3673	0.1156	0.1204	0.2861	0.0022	0.0003	0.0017
ii) Growing core
M14	ns = 101	0.9488	0.9975	0.8985	0.9946	0.7481	0.3296	0.238	0.1631	0.3879	0.0473	0.0457	0.0294
M15	ns = 102	0.8939	0.9976	0.8157	0.9875	0.5228	0.2685	0.1396	0.099	0.4239	0.0168	0.0164	0.0098
M16	ns = 103	0.8987	0.9976	0.8155	0.988	0.4345	0.2686	0.0971	0.067	0.3301	0.0096	0.0072	0.0066
M17	ns = 104	0.9186	0.9986	0.8449	0.9933	0.4327	0.2589	0.088	0.0588	0.2997	0.0079	0.0064	0.0051
iii) Extended growth core
M18	ns = 101	0.9952	1	0.9853	0.9948	0.6879	0.3388	0.1293	0.1603	0.1605	0.0001	0.0154	0.0068
M19	ns = 102	0.9883	1	0.968	0.9884	0.4689	0.2256	0.0732	0.0719	0.169	0.0021	0.005	0.0028
M20	ns = 103	0.9935	1	0.9788	0.9999	0.3894	0.185	0.0452	0.0292	0.0917	0.0014	0.0024	0.0019
M21	ns = 104	0.9953	1	0.9899	0.9999	0.3892	0.1664	0.0381	0.0292	0.0678	0.0008	0.0019	0.0011
iv) Early fission
M22	ns = 101	0.9947	1	0.9844	0.9999	0.6765	0.3304	0.1237	0.0682	0.1597	0.0061	0.0159	0.0073
M23	ns = 102	0.9953	1	0.9857	0.9999	0.6747	0.326	0.1204	0.0698	0.1537	0.0058	0.0145	0.007
M24	ns = 103	0.9938	1	0.984	0.9999	0.6082	0.2924	0.1036	0.0598	0.1479	0.0038	0.011	0.0066
M25	ns = 104	0.9938	1	0.982	0.9999	0.4047	0.1883	0.0451	0.0291	0.0945	0.0011	0.0003	0.0013
Voight’s bottleneck models:
M26	b = 0.1, tdur = 400	0.9941	0.9998	0.9807	0.9984	0.2582	0.1429	0.0301	0.0237	0.0614	0.0019	0.0014	0.0011
M27	b = 0.4, tdur = 0	0.8718	0.9805	0.7638	0.9439	0.3786	0.2533	0.0918	0.0824	0.3936	0.0162	0.007	0.0118
M28	b = 0.005, tdur = 600	1	1	1	1	0.05	0.0189	0.0005	0.0005	0.0012	<0.0001	<0.0001	<0.0001
M29	b = 0.005, tdur = 300	1	1	1	1	0.0386	0.0149	0.0003	0.0004	0.0005	<0.0001	<0.0001	0.001
Garrigan and Hammers’ low-migration models:
M30	Structured ancestral population with bottleneck event as in M26	0.8674	0.9771	0.4522	0.8997	0.5691	0.4424	0.1408	0.1299	0.004	<0.0001	<0.0001	<0.0001
M31	Structured ancestral population with bottleneck event as in M27	0.8618	0.9911	0.6161	0.9467	0.5745	0.3769	0.0979	0.1006	0.0042	<0.0001	<0.0001	<0.0001
M32	Structured ancestral population with bottleneck event as in M28	0.8703	0.9699	0.4094	0.9732	0.5719	0.6414	0.3113	0.6016	0.004	<0.0001	<0.0001	0.0003
M33	Structured ancestral population with bottleneck event as in M29	0.8646	0.9757	0.4188	0.9713	0.5667	0.5787	0.2507	0.5498	0.0038	<0.0001	<0.0001	0.0003
aThe probability to have a smaller Tajima’s D and Fay and Wu’s H values than the observed one under neutral evolution with various demographic conditions. Computations were performed with 100,000 replicates in the case of M1 to M29, and 10,000 replicates in the case of M30 to M33. bThe probability that, for any specified demographic model under neutral evolution, a haplotype bearing at least 4 de…
