# Supplementary material for: Positive Selection within the Schizophrenia-Associated GABAA Receptor β2 Gene
Source: PLoS One. 2007 May 23;2(5):e462. doi: 10.1371/journal.pone.0000462 (PMC1866178; doi:10.1371/journal.pone.0000462)
Supplement: Table S5 — Population frequencies and frequency ratio of the four high-D SNPs in male controls and schizophrenics. (0.02 MB XLS) [file pone.0000462.s005.xls]

## Sheet: Table S5
Table S5. Population frequencies and frequency ratio of the four high-D SNPs in male controls and schizophrenics a
SNP	Genotype/ Allele	Frequency (%)									Frequency ratio
		AF	GE		US		JP		CH		SCZ to CON
			CON	SCZ	CON	SCZ	CON	SCZ	CON	SCZ	GE	US	JP	CH
rs6556547	ND	31.1	13.3	9.2	11	8.6	23.5	26.2	9.4	34.3	0.69	0.78	1.11	3.65
	DD	66.7	85.8	90.8	88	90.5	75.5	71.8	90.6	64.3	1.06	1.03	0.95	0.71
	D	82.2	92.5	95.4	94	94.8	87.3	85	95.3	81.5	1.03	1.01	0.97	0.85
rs187269	ND	56.5	42.1	43.4	41	38.7	24.5	31.1	22.7	44.4	1.03	0.94	1.27	1.96
	DD	26.1	42.1	44.4	49	50.5	72.5	64.8	76	48.9	1.05	1.03	0.89	0.64
	D	54.4	63.2	66.2	69.5	69.9	84.7	80.4	87.4	71.1	1.05	1.01	0.95	0.81
rs1816071	ND	56.5	48.3	42.5	41	46.2	32.4	42.3	26.8	37.5	0.88	1.13	1.31	1.4
	DD	26.1	35.1	44.2	45.9	40.4	58.8	51	70.7	47.2	1.26	0.88	0.87	0.67
	D	54.4	59.2	65.4	66.4	63.5	75	72.1	84.1	66	1.1	0.96	0.96	0.78
rs1816072	ND	45.7	48.3	42.9	44.9	50	41.2	46.7	35	47.1	0.89	1.11	1.13	1.35
	DD	13	35.1	43.7	40.7	35.4	42.2	31	55	29.4	1.25	0.87	0.73	0.53
	D	35.9	59.2	65.1	63.1	60.4	62.8	54.3	72.5	53	1.1	0.96	0.86	0.73
CH, Han Chinese from Shanghai. Refer to Table S1 footnote for other abbreviations. aAllele and genotype frequencies are shown in percentages for controls (CON) and schizophrenics (SCZ).
