# Supplementary material for: Positive Selection within the Schizophrenia-Associated GABAA Receptor β2 Gene
Source: PLoS One. 2007 May 23;2(5):e462. doi: 10.1371/journal.pone.0000462 (PMC1866178; doi:10.1371/journal.pone.0000462)
Supplement: Table S6 — Estimated coalescence age of the four high-D SNPs by mutation-based methods. (0.03 MB XLS) [file pone.0000462.s006.xls]

## Sheet: Table S6A
Table S6 Estimated coalescence age of the four high-D SNPs by mutation-based methods
(A) Based on mutation rate between human and chimpanzee a
Population	Average number of nucleotide difference between human and chimpanzee per site (%)
	rs6556547	rs187269	rs1816071	rs1816072
AF	0.6399	0.6059	0.6135	0.5705
GE	0.6485	0.6029	0.599	0.5991
US	0.6515	0.6232	0.6195	0.6202
JP	0.6341	0.6265	0.623	0.6058
Pooled	0.6424	0.6149	0.6125	0.6012
	Estimated coalescence age ± S.E. (years) a
AF	11,791,985 ± 3,434	11,165,704 ± 3,342	11,304,380 ± 3,362	10,512,582 ± 3,242
GE	11,950,236 ± 3,457	11,108,709 ± 3,333	11,037,323 ± 3,322	11,040,069 ± 3,323
US	12,005,897 ± 3,465	11,483,047 ± 3,389	11,416,216 ± 3,379	11,428,010 ± 3,381
JP	11,684,990 ± 3,418	11,543,950 ± 3,398	11,480,083 ± 3,388	11,163,410 ± 3.341
Pooled	11,837,582 ± 3,441	11,330,921 ± 3,366	11,286,997 ± 3,360	11,077,591 ± 3,328
aAverage number of substitutions between each human sequence and chimpanzee sequence is 23.125. Based on Thomson et al. (2000) [25], mutation rate is estimated as 5.43 x 10-10 mutations per site per year in the 3,551-bp region of GABRB2 when assuming divergence time between human and chimpanzee to be 6 million years ago.

## Sheet: Table S6B
Table S6 Estimated coalescence age of the four high-D SNPs by mutation-based methods
(B) Based on mutation rate of human mitochondrial DNA
SNP	Number of mutations from ancestral node a	Age from ancestral node (x 103 years) b	Age (x 103 years) c
rs6556547	0.50 ± 0.50	10.09 ± 10.09	139.91 ± 10.09
rs187269	1.82 ± 0.91	36.69 ± 18.35	113.31 ± 18.35
rs1816071	2.83 ± 0.94	57.18 ± 19.06	92.82 ± 19.06
rs1816072	3.99 ± 1.00	80.56 ± 20.14	69.44 ± 20.14
a Number of mutations from ancestral node to the descendent node in the haplotype tree was measured by the Rho statistics using NETWORK version 4.1 program. b The age of SNPs from the ancestral node in years was based on the mutation rate of human mitochondrial DNA at 20,180 years per mutation. c The age of ancestral node was assumed to be the time from the most recent common ancestor 150 Kya to …
