# Supplementary material for: Positive Selection within the Schizophrenia-Associated GABAA Receptor β2 Gene
Source: PLoS One. 2007 May 23;2(5):e462. doi: 10.1371/journal.pone.0000462 (PMC1866178; doi:10.1371/journal.pone.0000462)
Supplement: Table S7 — Primers for PCR and sequencing of the 3,551-bp GABRB2 fragment. (0.02 MB XLS) [file pone.0000462.s007.xls]

## Sheet: Table S7
Table S7 Primers for PCR and sequencing of the 3,551-bp GABRB2 fragment
DNA fragment	Orientation	Name	Chromosome position (bp) a		Sequence (5’ – 3’)
			5’	3’
First PCR	Forwards	B2I8-214F	160692860	160692831	TGTCTTGCATGGGGAATGGTGCTCAG
	Reverse	B2I10-219ASR	160685434	160685455	ATTGTATTGGCAGGCTCATCAT
Nest PCR
Fragment A	Forwards	B2I8-214F	160692860	160692831	TGTCTTGCATGGGGAATGGTGCTCAG
	Reverse	B2I9-R4N	160689970	160689951	TTACAGACCCACCAAGCAAC
Fragment B	Forwards	B2I9-215ASF	160691054	160691029	CACATCAGAAAGTTGACCTAGAGTCC
	Reverse	B2I9-218R	160688429	160688452	CCAGAGGACATTAGGCATTGTCTG
Sequencing
Fragment A	---	B2I9-R1N	160692286	160692309	AAACACTATCCAATAACGCATCCT
	---	B2I8-214R	160692100	160692123	CCTCTAAGCTGTAATCGGAAGGTA
	---	B2I8-R2N	160691318	160691337	CCTAATGGGGGAGTTTGAAC
	---	B2I9-R4N	160689970	160689951	TTACAGACCCACCAAGCAAC
Fragment B	---	B2I8-215ASF	160691054	160691029	CACATCAGAAAGTTGACCTAGAGTCC
	---	B2E9-B2F	160690514	160690495	AGGCTGCCAGTGCCAACAAT
	---	B2I9-217FR	160690422	160690397	GAATGCTAGCAATACAGGTTGATGAC
	---	B2I9-218F	160689486	160689470	AGCACTTGCTGCACTAA
aBased on chromosome 5 contig NT_023133.12.
